# Supplementary material for: Emerging unprecedented lake ice loss in climate change projections
Source: Nat Commun. 2022 Oct 2;13:5798. doi: 10.1038/s41467-022-33495-3 (PMC9527235; doi:10.1038/s41467-022-33495-3)
Supplement: Supplementary file 4 — Supplementary Data 1 [file 41467_2022_33495_MOESM4_ESM.csv]

lakename	lakecode	latitude	longitude	startyear	lastyear	length_freezedate	length_breakupdate	length_iceduration	mean_freezedate	mean_breakupdate	mean_iceduration
LAKE SUWA	ARAI1	36.15	138.08	1851	1991	97	37	37	6.0	58.0	51.0
LAKE SUWA (ARAKAWA)	ARAK1	36.15	138.08	1897	1954	53	0	0	6.0	NAN	NAN
LAKE MJOSA - KISA-KAPP	ASK01	60.76	10.83	1866	1996	94	94	94	28.0	108.0	80.0
LAKE BALATON	BIR1	46.83	17.67	1961	1993	32	32	32	353.0	57.0	69.0
SAND LAKE	DD01	45.92	-92.18	1979	2006	28	27	26	336.0	107.0	135.0
LEJ DA SAN MUREZZAN	DML1	46.49	9.84	1884	1992	60	60	60	344.0	130.0	151.0
LEJ DA SILVAPLAUNA	DML2	46.45	9.79	1865	1942	49	44	44	357.0	138.0	146.0
LEJ DA SEGL	DML3	46.43	9.73	1865	1944	80	79	79	355.0	139.0	149.0
LAKE MENDOTA	DMR1	43.1	-89.4	1853	2013	159	158	158	354.0	93.0	103.0
LAKE MONONA	DMR2	43.05	-89.37	1851	2012	160	159	159	350.0	89.0	104.0
LAKE VATIANJARVI (1423)	EK10	62.47	25.88	1908	1995	85	83	83	326.0	125.0	164.0
LAKE KOIVUJARVI (1425)	EK11	63.47	26.25	1909	1995	86	83	83	314.0	132.0	182.0
LAKE NILAKKA (1429)	EK13	63.13	26.55	1895	1993	97	97	97	318.0	132.0	180.0
LAKE PETAJAVESI (1450)	EK17	62.23	25.2	1909	1995	87	85	85	318.0	127.0	174.0
LAKE SALOSJARVI (1451)	EK18	62.12	25.2	1909	1991	80	80	80	333.0	127.0	159.0
LAKE JOUTSJARVI (1458)	EK20	61.52	25.83	1909	1993	57	56	56	328.0	125.0	162.0
LAKE OULUJARVI (5932)	EK25	64.33	27.33	1961	1995	33	31	31	316.0	138.0	186.0
LAKE KIVIJARVI (1408)	EK27	63.0	25.17	1909	1990	68	63	63	325.0	131.0	171.0
LAKE KOLIMA (1405)	EK3	62.8	25.73	1909	1995	68	66	66	323.0	132.0	177.0
LAKE KIIMASJARVI (1421)	EK9	62.62	25.53	1909	1959	49	49	49	322.0	127.0	171.0
RUNN	GW202	60.47	15.59	1861	2004	96	95	95	338.0	120.0	147.0
ORSASJON	GW240	61.02	14.58	1872	2004	112	107	107	345.0	125.0	144.0
NACKTEN	GW341	62.91	14.57	1875	2004	93	93	93	339.0	136.0	162.0
KALLSJON	GW369	63.39	13.39	1870	2005	122	119	119	3.0	142.0	139.0
STORUMAN	GW484	65.1	17.1	1867	1996	79	78	78	341.0	146.0	170.0
GOUTA	GW512	65.6	15.52	1870	2003	117	114	114	314.0	152.0	202.0
JUKKASJARVI	GW592	67.8	20.81	1899	2004	106	106	106	299.0	154.0	220.0
MIRROR LAKE	HB01	43.94	-71.69	1968	2005	38	38	38	339.0	106.0	132.0
LAKE KEGONSA	JD01	42.97	-89.25	1905	2006	68	67	67	343.0	86.0	108.0
SPIRIT LAKE	JGL01	43.46	-95.1	1951	2007	53	53	53	334.0	94.0	125.0
EAST OKOBOJI LAKE	JGL02	43.39	-95.1	1916	2007	92	92	92	335.0	90.0	121.0
WEST OKOBOJI LAKE	JGL03	43.39	-95.16	1916	2007	91	91	91	347.0	95.0	112.0
ALLEQUASH LAKE	JJM1	46.03	-89.62	1981	2012	32	32	32	328.0	108.0	146.0
(BIG) LONG LAKE	JJM11	45.75	-91.65	1960	1992	26	25	25	337.0	109.0	138.0
LAKE SHISHEBOGAMA	JJM14	45.9	-89.82	1958	2001	43	40	39	326.0	110.0	149.0
LAKE ESCANABA	JJM15	46.07	-89.58	1955	1995	37	37	37	324.0	113.0	154.0
LAKE NEBISH	JJM17	46.05	-89.58	1959	1995	27	27	27	326.0	112.0	152.0
LAKE WINGRA	JJM18	43.05	-89.42	1877	2012	75	62	62	332.0	85.0	115.0
MYSTERY LAKE	JJM19	46.05	-89.57	1962	1995	24	22	22	319.0	110.0	156.0
BIG MUSKELLUNGE LAKE	JJM2	46.02	-89.62	1947	2012	46	44	44	334.0	112.0	142.0
LITTLE LAKE (BRADLEY)	JJM20	44.92	-87.28	1957	1996	32	28	28	335.0	96.0	127.0
SHELL LAKE	JJM22	45.73	-91.9	1905	2004	97	97	97	334.0	110.0	141.0
SPRUCE LAKE	JJM23	46.05	-89.57	1962	1995	28	28	28	319.0	110.0	156.0
BIG GREEN LAKE	JJM24	43.8	-89.0	1940	2006	66	66	66	8.0	91.0	83.0
BLACK OTTER LAKE	JJM25	44.33	-88.64	1963	1987	21	21	21	328.0	95.0	132.0
DEVILS LAKE	JJM26	43.42	-89.73	1941	2004	55	52	51	353.0	94.0	106.0
LAKE GENEVA	JJM27	42.57	-88.5	1863	2005	139	139	139	1.0	90.0	89.0
MAPLE LAKE	JJM28	46.13	-89.73	1952	2004	53	53	51	320.0	108.0	152.0
CRYSTAL BOG	JJM3	46.0	-89.6	1981	2012	32	32	32	320.0	106.0	151.0
LAKE SUPERIOR AT MADELINE ISLAND	JJM30	46.79	-90.81	1964	2007	43	43	43	11.0	91.0	81.0
LAKE SUPERIOR AT BAYFIELD	JJM33	46.81	-90.81	1858	2011	148	148	148	1.0	100.0	99.0
CRYSTAL LAKE	JJM4	46.0	-89.62	1981	2012	32	32	32	336.0	109.0	138.0
SPARKLING LAKE	JJM6	46.0	-89.7	1981	2012	32	32	32	339.0	110.0	136.0
TROUT BOG	JJM7	46.03	-89.68	1981	2012	32	32	32	322.0	110.0	153.0
TROUT LAKE	JJM8	46.03	-89.67	1981	2012	32	32	32	345.0	114.0	134.0
LAKE KEGONSA	JJM9	42.97	-89.25	1957	1995	39	39	39	341.0	89.0	113.0
OULUJARVI	JK01	64.3	27.3	1854	2007	153	152	152	321.0	144.0	188.0
LAKE KALLAVESI (4079)	JK02	62.83	27.77	1850	2008	158	157	157	335.0	135.0	166.0
LAKE NASIJARVI (3568)	JK03	61.53	23.75	1850	2008	158	157	157	347.0	129.0	147.0
LAKE VESIJARVI (1462)	JK04	61.18	25.54	1885	2008	119	117	117	337.0	127.0	155.0
LAKE PAIJANNE (1463)	JK05	61.18	25.54	1885	2008	120	117	117	345.0	127.0	147.0
MUURASJARVI (1401)	JK06	63.47	25.34	1909	2007	98	97	97	331.0	133.0	167.0
KALMARINJARVI (1417)	JK07	62.79	25.0	1909	2007	97	95	95	324.0	128.0	169.0
SUMMASJARVI (1419)	JK08	62.68	25.35	1909	2007	99	97	97	327.0	129.0	167.0
PIELAVESI - SAVIA (1427)	JK09	63.2	26.67	1887	2007	115	109	109	320.0	133.0	178.0
HANKAVESI - RAUTALAMPI (1436)	JK10	62.62	26.83	1909	2007	99	98	98	326.0	129.0	169.0
YLA-KIVIJARVI - JURVALA (1488)	JK11	60.95	27.76	1909	2008	98	96	96	332.0	126.0	159.0
LAPPAJARVI - HALKOSAARI (4703)	JK12	63.26	23.64	1911	2007	95	92	91	329.0	131.0	167.0
KITUSJARVI (3548)	JK13	62.28	24.06	1913	2007	95	94	94	322.0	124.0	167.0
KUKKIA - PUUTIKKALA (3512)	JK14	61.33	24.62	1911	2008	95	94	94	328.0	124.0	162.0
LANGELMAVESI - KAIVANTO (3506)	JK15	61.42	24.15	1911	2008	97	96	96	338.0	125.0	153.0
ALA-KIVIJARVI - YLA-MUNNI (1489)	JK16	60.94	27.51	1909	2007	95	89	89	328.0	125.0	162.0
ALA-RIEVELI (1468)	JK17	61.34	26.2	1909	2007	96	93	93	338.0	125.0	151.0
VESIJARVI - LAHTI (1461)	JK18	60.99	25.65	1908	2007	97	94	94	335.0	125.0	155.0
JAASJARVI - HARTOLA (1457)	JK19	61.57	26.05	1909	2007	96	95	95	324.0	124.0	166.0
ALA-KINTAUS (1449)	JK20	62.28	25.34	1909	2007	97	93	93	325.0	129.0	170.0
IISVESI (1433)	JK21	62.67	27.04	1909	2007	97	91	91	328.0	131.0	168.0
PAAJARVI - KARSTULA (1415)	JK22	62.86	24.81	1912	2007	95	93	93	319.0	129.0	174.0
KIVIJARVI - SAARENKYLA (1407)	JK23	63.27	25.13	1909	2007	97	93	93	318.0	130.0	177.0
SAANIJARVI (1403)	JK24	63.4	25.58	1909	2007	94	90	90	313.0	129.0	181.0
HAUKIVESI	JK25	62.11	28.61	1885	2008	116	109	109	337.0	132.0	160.0
INARI - NELLIM	JK26	68.85	28.3	1938	2007	64	59	59	300.0	148.0	213.0
KEVOJARVI	JK27	69.76	27.01	1962	2007	46	45	45	299.0	152.0	219.0
KILPISJARVI	JK28	69.05	20.79	1952	2007	56	55	55	312.0	169.0	222.0
KORVUANJARVI	JK29	65.35	28.67	1960	2007	47	46	46	309.0	145.0	201.0
KUORTANEENJARVI	JK30	62.86	23.41	1931	2007	69	62	62	321.0	126.0	171.0
LENTUA	JK31	64.2	29.69	1885	2007	99	95	95	319.0	140.0	186.0
LESTIJARVI	JK32	63.58	24.72	1919	2007	89	85	85	317.0	132.0	179.0
LIVOJARVI	JK33	65.98	27.97	1959	2007	45	43	43	304.0	146.0	207.0
MUTUSJARVI	JK34	68.94	26.81	1946	2007	56	51	51	313.0	154.0	207.0
NAAMANKAJARVI	JK35	65.1	28.25	1960	2007	48	47	47	307.0	138.0	197.0
OIJARVI	JK36	65.62	25.93	1953	2007	55	54	54	304.0	137.0	198.0
OUNASJARVI	JK37	68.4	23.72	1949	2006	57	57	57	300.0	152.0	217.0
PAIJANNE - TEHI	JK38	61.48	25.56	1955	2008	53	52	52	359.0	128.0	134.0
PEERAJARVI	JK39	68.88	21.08	1963	2006	42	37	37	289.0	164.0	241.0
PIELINEN	JK40	63.54	29.13	1885	2007	101	94	94	330.0	136.0	174.0
POROVESI	JK41	63.55	27.18	1961	2007	47	46	46	320.0	131.0	175.0
REHJA	JK42	64.23	27.79	1910	2007	87	80	80	325.0	137.0	177.0
SAAKSJARVI - NURMIJARVI	JK43	60.51	24.66	1961	2007	41	40	40	328.0	120.0	157.0
UNARI	JK44	67.14	25.75	1956	2007	52	51	51	304.0	145.0	206.0
VISUVESI	JK45	62.12	23.93	1884	2008	116	112	112	335.0	127.0	157.0
PALOVESI	JK46	61.86	23.91	1884	2008	107	93	93	339.0	126.0	153.0
SIMPELEJARVI	JK47	61.6	29.49	1913	2007	95	94	94	331.0	128.0	161.0
AHTARINJARVI	JK48	62.76	24.05	1910	2007	98	97	97	327.0	130.0	168.0
KUIVAJARVI	JK49	60.78	23.84	1930	2008	79	78	78	328.0	119.0	157.0
JERISJARVI	JK50	67.95	24.01	1943	2007	48	47	47	294.0	150.0	222.0
SAAKSJARVI - SAAKSKOSKI	JK51	61.39	22.46	1910	2007	79	76	76	330.0	122.0	157.0
CROOKED LAKE	JL1	47.14	-93.73	1984	2007	22	19	19	319.0	NAN	NAN
MCKINNEY LAKE	JL2	47.25	-93.53	1984	2007	22	19	19	320.0	NAN	NAN
BONAPARTE	KMS1	44.16	-75.4	1975	2004	30	30	30	352.0	98.0	110.0
GEORGE	KMS10	43.83	-73.43	1908	2005	93	93	93	18.0	101.0	83.0
MIRROR	KMS11	44.29	-73.99	1880	2004	100	99	99	334.0	112.0	142.0
MOHONK	KMS12	41.76	-74.16	1890	2004	68	64	64	354.0	95.0	106.0
OTSEGO	KMS14	42.75	-74.89	1850	2005	155	155	155	11.0	102.0	90.0
PLACID	KMS15	44.3	-73.99	1919	2004	84	84	82	350.0	117.0	131.0
ST. REGIS LOWER	KMS16	44.43	-74.29	1983	2004	22	22	22	337.0	110.0	137.0
SARANAC LOWER	KMS17	44.29	-74.19	1961	2004	33	31	31	347.0	110.0	127.0
SCHROON	KMS18	43.73	-73.81	1912	2004	62	62	62	357.0	109.0	117.0
STAR	KMS19	44.15	-75.04	1971	2004	33	33	33	342.0	106.0	127.0
BRANT	KMS2	43.68	-73.74	1944	2004	56	56	56	351.0	107.0	120.0
SYLVIA	KMS20	44.26	-75.41	1978	2005	28	28	27	365.0	95.0	93.0
TITUS	KMS21	44.74	-74.29	1984	2004	21	21	21	335.0	107.0	133.0
NORTH TROUT LAKE	KMS22	46.05	-89.67	1950	1995	30	30	30	341.0	115.0	139.0
CASSADAGA LOWER	KMS23	42.34	-79.32	1970	2004	34	34	34	350.0	87.0	97.0
CRANBERRY	KMS24	44.22	-74.83	1970	2004	35	35	35	340.0	109.0	132.0
DEEP	KMS25	43.03	-77.57	1970	2004	34	34	34	352.0	98.0	110.0
GLEN	KMS26	41.9	-75.02	1970	2004	34	34	34	350.0	82.0	94.0
MOHANSIC	KMS27	41.28	-73.81	1970	2004	34	34	33	357.0	72.0	78.0
CHATEAGUAY (LOWER)	KMS4	44.84	-74.04	1976	2004	28	28	28	335.0	107.0	130.0
GENEGANTSLET	KMS5	42.51	-75.77	1962	2003	42	42	42	346.0	100.0	118.0
LOON	KMS6	42.48	-77.56	1931	2004	49	47	47	344.0	93.0	112.0
CHAUTAUQUA NORTH	KMS8	42.11	-79.1	1970	2004	34	34	34	357.0	88.0	93.0
CHAUTAUQUA SOUTH	KMS9	42.11	-79.1	1970	2004	34	34	34	351.0	87.0	98.0
ONEIDA	LR1	43.24	-76.14	1866	2007	66	65	56	357.0	97.0	104.0
CAZENOVIA	LR2	42.93	-75.86	1850	2004	134	127	124	349.0	97.0	112.0
GULL LAKE	MICH03	42.4	-85.41	1924	2005	77	75	76	5.0	82.0	76.0
EAGLE LAKE	MICH05	41.8	-86.03	1978	2001	24	24	24	346.0	70.0	82.0
FAIR LAKE	MICH06	42.49	-85.33	1955	2004	50	49	49	339.0	76.0	103.0
DOUGLAS LAKE	MICH07	45.58	-84.7	1933	2001	28	28	28	341.0	106.0	130.0
DETROIT	MINN2	46.78	-95.93	1899	2001	97	97	97	323.0	110.0	151.0
GREEN	MINN34	45.25	-94.9	1908	2001	57	52	52	335.0	105.0	135.0
PEPIN	MINN37	44.55	-92.43	1860	1905	43	42	42	330.0	101.0	136.0
SHAGAWA	MINN38	47.92	-91.88	1965	2003	30	30	30	324.0	117.0	158.0
LOWER PRIOR	MINN39	44.72	-93.42	1966	1988	22	21	21	330.0	98.0	134.0
WACONIA	MINN4	44.87	-93.8	1940	1978	39	39	39	335.0	104.0	135.0
KABEKONA	MINN40	47.17	-94.77	1905	1934	21	14	14	341.0	NAN	NAN
PRIOR	MINN42	44.72	-93.42	1983	2005	23	23	23	335.0	93.0	123.0
GULL	MINN6	46.47	-94.37	1955	1978	24	24	24	331.0	113.0	146.0
ITASCA	MINN7	47.17	-95.13	1930	2005	33	33	33	321.0	114.0	157.0
LAKE VATTERN AT VISINGSO FERRY	ML01	58.03	14.41	1939	1996	30	30	30	34.0	99.0	66.0
LAKE VATTERN NEAR VISINGO	ML02	58.03	14.41	1881	1958	32	32	32	46.0	96.0	51.0
LAKE NEUSIEDL	NEUS	47.82	16.75	1932	2012	70	68	68	337.0	61.0	74.0
LAKE BAIKAL	NG1	51.85	104.87	1869	2006	138	138	138	10.0	123.0	113.0
LAKE GUSINOE	NG2	51.0	106.33	1951	1986	35	33	33	323.0	123.0	165.0
SIMCOE	PJD28	44.38	-79.68	1901	1995	70	68	68	2.0	106.0	109.0
DRC LAKES	PJD7	45.22	-78.93	1975	1994	20	20	20	335.0	110.0	140.0
NEHMITZSEE	RA2	53.17	13.03	1961	1987	25	25	25	361.0	78.0	60.0
GRAND TRAVERSE BAY	RAA3	44.75	-85.62	1852	1996	118	118	118	41.0	95.0	55.0
GREEN BAY AT MENOMINEE	RAA4	45.0	-87.64	1900	1962	64	64	64	363.0	96.0	99.0
TORONTO HARBOR	RAA5	43.65	-79.45	1850	1986	80	80	80	359.0	85.0	92.0
KEITELE SE	RB13	62.77	26.4	1927	1982	56	53	53	332.0	133.0	166.0
KEITELE SW	RB14	62.57	25.83	1908	1982	72	71	71	325.0	132.0	172.0
VATIAJARVI E	RB18	62.48	25.9	1908	1982	71	69	69	326.0	126.0	165.0
KOIVUJARVI S	RB19	63.62	26.23	1909	1982	74	74	74	315.0	132.0	182.0
RUKAVESI S	RB2	62.9	30.23	1943	1982	38	38	38	326.0	126.0	164.0
KOSKIVESI W	RB20	62.97	26.72	1896	1982	86	83	83	320.0	133.0	178.0
NIINIVESI W	RB22	62.77	26.68	1927	1982	52	52	52	323.0	130.0	173.0
KIESIMA W	RB23	62.77	26.52	1927	1982	56	56	56	332.0	133.0	166.0
POHJOIS KONNEVESI W	RB24	62.77	26.4	1927	1982	56	51	51	330.0	132.0	167.0
KONNEVESI W	RB25	62.62	26.35	1911	1982	68	64	64	339.0	134.0	160.0
VANGINVESI E	RB26	62.57	26.23	1911	1982	68	67	67	333.0	128.0	160.0
KYNSIVESI W	RB27	62.37	26.17	1940	1980	39	39	39	326.0	129.0	168.0
KUUHANKAVESI S	RB28	62.3	26.47	1912	1982	68	67	67	319.0	127.0	173.0
HOYTIAINEN S	RB3	62.68	29.67	1938	1982	44	43	43	340.0	135.0	160.0
PETAJAVESI N	RB30	62.25	25.17	1909	1982	73	72	72	322.0	127.0	170.0
SALOSJARVI S	RB31	62.07	25.17	1909	1982	74	74	74	334.0	127.0	159.0
ISOJARVI W	RB32	61.67	25.15	1909	1982	73	72	72	345.0	128.0	147.0
JOUTSJARVI C	RB34	61.52	25.85	1909	1982	74	73	73	330.0	125.0	161.0
KYYVESI E	RB38	62.03	27.18	1909	1982	74	74	74	325.0	129.0	169.0
PYHAVESI E	RB39	61.43	26.9	1909	1982	72	72	72	339.0	123.0	148.0
ORIVESI SE	RB4	62.1	29.88	1912	1982	37	34	34	316.0	130.0	178.0
VUOHIJARVI E	RB40	61.2	26.77	1909	1983	73	71	71	351.0	127.0	142.0
LOHJANJARVI E	RB42	60.2	23.98	1910	1983	71	71	71	340.0	119.0	144.0
LANGELMAVESI S	RB43	61.43	24.15	1911	1982	72	72	72	338.0	127.0	153.0
JALANTIJARVI E	RB45	61.15	23.78	1910	1982	68	66	66	325.0	122.0	161.0
PIHLAJAVESI SE	RB47	62.35	24.35	1910	1982	72	67	67	325.0	129.0	169.0
SINERVAJARVI NW	RB48	62.42	24.8	1915	1982	61	61	61	332.0	129.0	162.0
UKONSELKA E	RB49	62.13	24.52	1895	1982	76	76	76	330.0	128.0	163.0
MAANINKAJARVI NE	RB5	63.22	27.23	1884	1982	90	87	87	322.0	132.0	175.0
PALOSELKA E	RB50	62.02	24.47	1924	1982	56	55	55	329.0	121.0	158.0
LEPPASJARVI E	RB51	61.93	23.08	1933	1982	50	49	49	338.0	125.0	153.0
JAMIJARVI E	RB52	61.82	22.77	1910	1982	71	68	68	332.0	124.0	156.0
KYROSJARVI W	RB53	61.78	23.05	1920	1982	61	60	60	344.0	126.0	146.0
EVIJARVI S	RB56	63.38	23.47	1930	1982	50	47	47	316.0	127.0	176.0
AITTOSELKA E	RB57	64.2	29.03	1931	1980	43	43	43	309.0	137.0	193.0
NUASJARVI N	RB58	64.17	28.25	1896	1982	85	83	83	320.0	136.0	181.0
PORTIMOJARVI W	RB60	66.38	23.93	1936	1982	29	27	27	317.0	132.0	180.0
IIJARVI SW	RB61	69.38	27.62	1948	1980	27	26	26	294.0	159.0	230.0
INARI E	RB62	69.05	28.4	1926	1982	50	47	47	319.0	157.0	203.0
OSMAJARVI N	RB7	62.45	27.68	1911	1982	71	70	70	319.0	129.0	175.0
PIHLAJAVESI N	RB8	61.87	28.83	1911	1983	64	60	60	343.0	128.0	150.0
SAIMAA S	RB9	61.08	28.27	1893	1982	86	86	86	331.0	125.0	159.0
LAKE CHAMPLAIN	USGS1	44.5	-73.33	1851	2001	123	0	0	34.0	NAN	NAN
LAKE GUSINOYE	VSV10	51.07	106.17	1950	1987	38	38	38	324.0	126.0	168.0
LAKE JACK LONDON	VSV11	62.05	149.3	1940	1988	39	37	37	288.0	171.0	250.0
LAKE KHANTAYSKOYE	VSV12	68.14	90.1	1960	1985	24	22	22	300.0	175.0	241.0
LAKE KUBENSKOYE (PESKI)	VSV13	59.38	39.18	1916	1988	71	69	62	309.0	116.0	173.0
LAKE LATCHA	VSV14	61.13	38.56	1917	1988	68	63	63	304.0	124.0	186.0
LAKE B.LEPRINDO	VSV15	56.4	117.2	1961	1987	27	26	26	294.0	165.0	236.0
LAKE NICHATKA	VSV17	57.45	117.28	1952	1987	35	35	35	303.0	151.0	214.0
LAKE SENEZHSKOYE	VSV19	56.11	37.0	1934	1987	54	54	54	318.0	115.0	163.0
LAKE SHAKSHINSKOYE	VSV20	52.07	112.4	1959	1987	29	29	29	292.0	140.0	213.0
LAKE SHIRA	VSV21	54.3	90.7	1955	1985	27	26	26	330.0	123.0	173.0
LAKE SOSNOVOYE	VSV22	52.33	111.32	1947	1987	41	41	41	290.0	137.0	213.0
LAKE SUUREEN-KUEL	VSV23	65.0	130.41	1947	1987	34	32	32	280.0	172.0	258.0
LAKE TAYMYR	VSV24	74.4	101.36	1960	1985	26	26	26	277.0	182.0	271.0
LAKE TCHALPAN	VSV25	53.2	91.3	1964	1985	21	21	21	300.0	114.0	180.0
LAKE TCHUKCHAGIRSKOYE	VSV26	52.0	130.36	1963	1987	25	25	25	298.0	133.0	201.0
LAKE ULAKHAN-KUEL	VSV27	60.4	120.0	1961	1989	29	29	29	279.0	139.0	226.0
LAKE TELETSKOYE	VSV29	51.46	87.36	1933	1989	57	57	57	327.0	120.0	158.0
LAKE ARAKHLEY	VSV3	52.12	112.49	1954	1987	34	34	34	305.0	140.0	200.0
LAKE BOLSHIE CHANY	VSV30	55.33	60.54	1935	1989	55	54	54	305.0	125.0	186.0
LAKE KULUNDINSKOYE	VSV31	52.49	79.44	1937	1964	28	28	28	319.0	115.0	162.0
LAKE UBINSKOYE	VSV32	55.32	80.05	1937	1989	53	50	50	301.0	125.0	190.0
LAKE SARTLAN	VSV33	54.54	78.35	1935	1989	54	53	53	303.0	123.0	186.0
LAKE UVILDY	VSV34	55.34	60.35	1944	1987	44	42	42	322.0	124.0	168.0
LAKE ARGAYASH	VSV35	55.33	60.54	1941	1987	47	47	47	308.0	117.0	175.0
LAKE LADOGA	VSV36	61.0	31.3	1948	1988	40	40	40	14.0	110.0	97.0
LAKE ONEGA (PETROZAVODSK)	VSV37	61.3	35.45	1937	1987	48	48	48	349.0	124.0	142.0
LAKE ILMEN	VSV38	58.17	31.2	1936	1987	50	50	50	326.0	107.0	148.0
LAKE TCHUDSKO-PSKOVSKOYE	VSV39	58.51	27.57	1936	1980	40	39	39	333.0	106.0	138.0
LAKE AZAS	VSV4	52.2	96.3	1964	1985	21	21	21	308.0	129.0	187.0
LAKE SYABERO	VSV40	58.47	29.09	1936	1987	49	49	49	321.0	112.0	157.0
LAKE SYAMOZERO	VSV41	62.0	33.3	1937	1987	45	43	43	321.0	129.0	175.0
LAKE LOVOZERO	VSV42	67.59	35.05	1936	1987	52	51	51	295.0	154.0	225.0
LAKE UMBOZERO	VSV43	67.33	34.2	1936	1987	49	48	48	315.0	153.0	204.0
LAKE ASLI-KUL	VSV44	54.18	54.37	1936	1987	52	52	52	312.0	112.0	166.0
LAKE ONEGA (LONGASY)	VSV46	61.3	35.45	1936	1987	48	48	48	327.0	127.0	165.0
LAKE BAYKAL (N.ANGARSK)	VSV5	52.8	104.25	1937	1989	53	53	53	365.0	141.0	141.0
LAKE BAYKAL (P.BUKHTA)	VSV8	53.0	109.47	1931	1989	58	57	57	8.0	120.0	113.0
LAKE EMANDGA	VSV9	65.2	135.45	1961	1989	25	22	22	281.0	164.0	248.0
ALTA LAKE	WRS194	50.1	-122.98	1942	1975	31	29	29	345.0	113.0	134.0
ATTAWAPISKAT LAKE	WRS199	52.23	-87.88	1948	1988	38	37	37	314.0	142.0	192.0
BACK BAY	WRS201	62.47	-114.45	1956	1994	35	34	34	301.0	151.0	215.0
BAGNELL LAKE	WRS202	68.3	-85.67	1963	1991	25	16	16	286.0	NAN	NAN
BAKER LAKE	WRS203	64.3	-96.08	1956	1989	34	33	33	296.0	201.0	270.0
BARROW LAKE	WRS205	68.43	-89.72	1962	1989	22	7	7	288.0	NAN	NAN
BASS LAKE	WRS207	44.63	-79.53	1973	1994	21	20	20	334.0	106.0	138.0
BAY OF QUINTE	WRS208	44.12	-77.53	1938	1995	50	45	45	346.0	96.0	115.0
BEAR LAKE	WRS209	55.18	-118.88	1956	1994	38	36	36	311.0	121.0	175.0
BEAVERLODGE LAKE	WRS211	59.57	-108.48	1951	1985	31	31	31	329.0	152.0	188.0
BIG QUILL LAKE	WRS212	51.77	-104.2	1956	1990	35	35	35	318.0	123.0	170.0
BIG TROUT LAKE	WRS213	53.83	-89.87	1947	1991	42	39	39	318.0	156.0	203.0
BROCHET BAY OF REINDEER LAKE	WRS215	57.88	-101.68	1946	1979	32	31	31	303.0	154.0	216.0
CHARLIE LAKE	WRS220	56.23	-120.73	1956	1994	35	30	30	315.0	126.0	175.0
CLEARWATER LAKE	WRS222	53.97	-101.1	1956	1994	39	37	37	328.0	143.0	181.0
COLD LAKE	WRS223	54.42	-110.28	1952	1988	32	30	30	352.0	136.0	148.0
CREE LAKE - CABLE BAY	WRS227	57.35	-107.13	1970	1992	22	22	22	326.0	149.0	188.0
DEADMANS POND	WRS230	48.95	-54.57	1956	1993	35	33	33	338.0	129.0	155.0
DEASE LAKE	WRS231	58.42	-131.0	1956	1994	38	35	35	342.0	149.0	171.0
DEER LAKE	WRS232	49.17	-57.43	1943	1980	24	16	16	18.0	NAN	NAN
DEWAR LAKES	WRS233	68.65	-71.17	1964	1992	24	20	20	273.0	181.0	272.0
DIEFENBAKER LAKE	WRS234	51.28	-106.83	1968	1994	26	22	22	346.0	118.0	134.0
EKAPO LAKE	WRS236	50.38	-102.68	1956	1993	38	37	37	312.0	112.0	166.0
ELDON LAKE	WRS237	56.87	-101.08	1969	1993	24	24	24	304.0	138.0	199.0
ENNADAI LAKE	WRS238	61.13	-100.92	1955	1979	25	24	24	294.0	184.0	255.0
FARNSWORTH LAKE	WRS240	58.75	-94.07	1957	1985	27	26	26	293.0	172.0	245.0
FRAME LAKE	WRS243	62.47	-114.45	1956	1994	37	35	35	290.0	147.0	222.0
GRACE LAKE	WRS250	53.97	-101.1	1957	1994	36	34	34	308.0	130.0	188.0
GRAND LAKE	WRS252	46.17	-60.05	1941	1983	42	42	42	354.0	106.0	117.0
GREAT SLAVE LAKE - CHARLTON BAY	WRS255	62.72	-111.17	1956	1990	33	28	28	319.0	172.0	217.0
GREAT SLAVE LAKE - MCLEOD BAY	WRS256	62.72	-110.17	1953	1990	30	23	23	322.0	177.0	222.0
GULL LAKE	WRS259	44.97	-79.3	1958	1990	28	24	24	340.0	109.0	134.0
HAMILTON HARBOUR	WRS260	43.17	-79.93	1955	1985	28	25	25	11.0	80.0	69.0
INNER BAY OF LONG POINT BAY (LAKE E	WRS264	42.87	-80.33	1957	1985	29	29	29	362.0	79.0	82.0
KNOB LAKE	WRS271	54.8	-66.82	1955	1991	36	31	31	300.0	164.0	228.0
LAC BLOUIN	WRS275	48.07	-77.78	1955	1994	36	33	33	332.0	126.0	160.0
LAC DES SABLES	WRS279	46.05	-74.28	1966	1991	25	25	25	332.0	122.0	154.0
LAC LA BICHE	WRS280	54.77	-111.97	1944	1980	33	30	30	322.0	132.0	175.0
LAC LA RONGE	WRS282	55.15	-105.27	1967	1994	28	27	27	331.0	141.0	175.0
LAC ST JEAN	WRS285	48.52	-72.27	1965	1994	27	23	23	341.0	130.0	154.0
LAKE EON	WRS291	51.85	-63.28	1956	1976	20	20	20	310.0	160.0	215.0
LAKE KATHLYN	WRS294	54.82	-127.18	1955	1986	21	19	19	321.0	NAN	NAN
LAKE KENOGAMI	WRS295	48.33	-71.0	1925	1955	31	31	31	343.0	129.0	150.0
LAKE MINNEWANKA	WRS301	51.18	-115.57	1940	1995	48	46	46	360.0	136.0	142.0
LAKE NIPISSING	WRS302	46.32	-79.45	1956	1988	33	32	32	341.0	119.0	143.0
LAKE OF THE WOODS	WRS303	49.75	-94.48	1956	1993	28	20	20	333.0	128.0	161.0
LAKE ST CLAIR	WRS308	42.27	-82.97	1957	1986	29	29	29	9.0	86.0	78.0
LAKE UTOPIA	WRS310	45.1	-66.73	1962	1995	34	32	32	0.0	110.0	112.0
LAKE WINNIPEG	WRS311	50.62	-96.98	1956	1990	35	34	34	331.0	135.0	168.0
LESSER SLAVE LAKE	WRS315	55.3	-114.78	1953	1992	36	35	35	330.0	137.0	171.0
LITTLE WABUSH LAKE	WRS320	52.93	-66.87	1960	1988	25	18	18	306.0	NAN	NAN
LONG LAKE	WRS322	62.47	-114.45	1955	1994	37	35	35	298.0	147.0	215.0
MCLAUGHLIN ROAD RESERVOIR	WRS332	46.12	-64.68	1946	1983	38	36	36	341.0	116.0	139.0
MEADOW LAKE	WRS334	54.13	-108.52	1969	1994	23	22	22	312.0	119.0	172.0
MODULE LAKE	WRS337	68.5	-113.22	1963	1991	24	20	20	277.0	180.0	270.0
MOUNT HYDE LAKE	WRS339	53.55	-64.1	1969	1992	22	21	21	304.0	161.0	223.0
NISUTLIN BAY	WRS342	60.17	-132.75	1952	1984	25	21	21	311.0	143.0	196.0
NITCHEQUON LAKE	WRS344	53.2	-70.9	1947	1984	36	32	32	308.0	161.0	218.0
NUKKO LAKE	WRS345	53.88	-122.68	1960	1985	22	19	19	324.0	NAN	NAN
NYM LAKE	WRS346	48.78	-91.63	1966	1987	22	22	22	330.0	124.0	159.0
PELICAN LAKE	WRS351	50.12	-91.9	1929	1994	46	45	45	328.0	127.0	165.0
PICKLE LAKE	WRS352	51.45	-90.22	1970	1994	24	23	23	317.0	134.0	182.0
PRIMROSE LAKE	WRS361	54.75	-110.05	1956	1994	32	27	27	334.0	135.0	167.0
RAMSEY LAKE	WRS363	46.62	-80.8	1945	1985	40	40	40	341.0	117.0	140.0
RED LAKE - BRUCE CHANNEL	WRS366	51.07	-93.8	1956	1991	31	30	30	325.0	128.0	168.0
RESOLUTION BAY GREAT SLAVE LAKE	WRS369	61.18	-113.68	1956	1976	20	17	17	317.0	NAN	NAN
ROBERTSON LAKE	WRS372	45.32	-65.88	1940	1994	49	46	46	349.0	101.0	118.0
SCHIST LAKE	WRS375	54.68	-101.68	1956	1982	20	18	18	319.0	NAN	NAN
STEEP ROCK LAKE	WRS383	48.78	-91.63	1966	1987	21	21	21	322.0	118.0	160.0
TESLIN LAKE	WRS391	60.17	-132.75	1949	1986	34	32	32	342.0	153.0	175.0
TORONTO HARBOUR	WRS394	43.63	-79.4	1850	1987	81	80	80	359.0	85.0	91.0
TROUT LAKE	WRS395	46.32	-79.45	1956	1987	21	19	19	349.0	NAN	NAN
UNNAMED LAKE (2 MILES SSW OF SITE)	WRS396	69.58	-140.18	1965	1991	23	20	20	272.0	182.0	276.0
UNNAMED LAKE	WRS402	68.75	-109.07	1966	1991	25	22	22	273.0	187.0	279.0
UNNAMED LAKE	WRS405	69.58	-120.8	1962	1992	31	26	26	281.0	182.0	264.0
UNNAMED LAKE	WRS406	50.23	-57.58	1964	1984	20	19	19	337.0	NAN	NAN
UNNAMED LAKE	WRS409	68.67	-97.8	1962	1991	29	25	25	267.0	191.0	289.0
UNNAMED LAKE	WRS413	68.65	-101.73	1964	1991	26	24	24	271.0	191.0	285.0
UNNAMED LAKE	WRS417	69.93	-128.97	1962	1991	27	23	23	280.0	180.0	265.0
UNNAMED LAKE NORTH OF STATION	WRS420	71.95	-124.73	1958	1985	21	16	16	268.0	NAN	NAN
UNNAMED LAKE	WRS421	68.82	-93.43	1962	1991	23	13	13	268.0	NAN	NAN
UNNAMED LAKE	WRS422	68.95	-137.22	1964	1990	23	20	20	278.0	178.0	265.0
UPPER DUMBELL LAKE	WRS424	82.5	-62.33	1962	1994	26	4	4	250.0	NAN	NAN
WASCANA LAKE	WRS428	50.43	-104.67	1940	1985	39	31	31	318.0	104.0	150.0
WATSON LAKE	WRS430	60.12	-128.82	1949	1990	37	37	37	312.0	141.0	194.0
WHITE WATER LAKE	WRS433	46.62	-80.8	1962	1986	23	19	19	325.0	NAN	NAN
WILLIAMS LAKE	WRS434	52.18	-122.05	1964	1986	23	22	22	342.0	103.0	126.0
YORK LAKE	WRS437	51.27	-102.47	1956	1993	38	38	38	317.0	121.0	169.0
LAKE SUWA (WEATHER STATION)	WSTA1	36.15	138.08	1945	1991	41	0	0	9.0	NAN	NAN
LAKE SUWA (YATSURUGI)	YATSU1	36.15	138.08	1900	2004	74	0	0	8.0	NAN	NAN
