# Supplementary material for: Emerging unprecedented lake ice loss in climate change projections
Source: Nat Commun. 2022 Oct 2;13:5798. doi: 10.1038/s41467-022-33495-3 (PMC9527235; doi:10.1038/s41467-022-33495-3)
Supplement: Supplementary file 5 — Supplementary Data 2 [file 41467_2022_33495_MOESM5_ESM.csv]

lakename	station_ID	latitude	longitude	startyear	lastyear	observation_years	mean_thick_m
Inuvik	YEV	68.304169	-133.482788	1960	1995	35	1.2
Schefferville	YKL	54.783329	-66.716675	1960	1992	33	1.2
Nitchequon	YNI	53.197231	-70.908333	1958	1984	27	1.0
South Baymouth	YZE	45.561394	-82.01001	1961	1992	32	0.6
Norway House	YNE	53.983337	-97.800011	1970	1998	29	0.8
Brochet	YBT	57.883331	-101.683334	1958	1979	21	1.0
Yellowknife	YZF	62.466663	-114.449997	1958	1995	38	1.3
Baker Lake	YBK	64.300003	-96.083328	1958	1998	39	2.2
Big Trout Lake	WTL	53.833332	-89.866669	1960	1991	32	1.1
Cree Lake	WFN	57.5	-106.500557	1970	1992	23	0.9
Ennadai Lake	YEI	60.966667	-101.333336	1958	1978	21	1.7
Primrose Lake	WIQ	54.787498	-110.032501	1975	1999	23	0.8
Matagami	YMT	49.916664	-74.366661	1972	1990	19	0.7
Midland	YQA	44.974724	-79.303337	1979	1997	14	0.5
Frechette Point	SM4	45.776943	-82.697777	1968	1984	15	0.4
